# Supplementary material for: Global correlates of range contractions and expansions in terrestrial mammals
Source: Nat Commun. 2020 Jun 5;11:2840. doi: 10.1038/s41467-020-16684-w (PMC7275054; doi:10.1038/s41467-020-16684-w)
Supplement: Supplementary file 2 — Supplementary Data 1 [file 41467_2020_16684_MOESM2_ESM.xlsx]

## Sheet: Foglio1
Order	Species	% contraction	% change	% expansion in buffer
Afrosoricida	Chrysospalax trevelyani	27.23	-21.51	0.69
Carnivora	Acinonyx jubatus	69.77	-42.62	4.87
Carnivora	Ailuropoda melanoleuca	75.02	-4.88	0.94
Carnivora	Aonyx cinereus	18.12	-4.56	17
Carnivora	Canis adustus	12.47	-7.68	17.51
Carnivora	Canis latrans	2.52	1.24	46.96
Carnivora	Canis mesomelas	8.58	3.89	36.85
Carnivora	Canis simensis	90.12	-87.01	0.01
Carnivora	Caracal aurata	18.89	-14.53	1.41
Carnivora	Caracal caracal	37.63	-34.4	3.58
Carnivora	Cerdocyon thous	13.62	-8.62	19.98
Carnivora	Civettictis civetta	9.27	-6.56	19.6
Carnivora	Cuon alpinus	82.09	-82.06	0
Carnivora	Felis chaus	28.67	-14.79	7.08
Carnivora	Genetta victoriae	22.94	-14.85	3.16
Carnivora	Gulo gulo	10.35	1.07	12.64
Carnivora	Helogale hirtula	19.58	18.47	35.86
Carnivora	Hydrictis maculicollis	25.92	-5.68	25.52
Carnivora	Ictonyx striatus	5.39	3.11	27.49
Carnivora	Leopardus colocolo	35.77	-23.96	12.47
Carnivora	Leopardus geoffroyi	6.74	6.71	15.44
Carnivora	Leptailurus serval	5.57	3.25	9.83
Carnivora	Lutra lutra	36.58	-20.5	24.14
Carnivora	Lutrogale perspicillata	33.26	-25.62	7.19
Carnivora	Lycalopex culpaeus	17.33	4.8	35.55
Carnivora	Lycalopex griseus	10.63	-8.32	2.76
Carnivora	Lycaon pictus	90.28	-88.82	0.75
Carnivora	Lynx canadensis	8.73	9.81	20.64
Carnivora	Lynx lynx	22.89	-10.1	12.65
Carnivora	Lynx rufus	2.97	12.91	27.68
Carnivora	Martes americana	7.7	-5.32	3.78
Carnivora	Martes pennanti	34.53	-28.03	3.74
Carnivora	Melursus ursinus	63.07	18.24	8.36
Carnivora	Mephitis mephitis	1.5	3.26	35.68
Carnivora	Mustela nigripes	0.77	2.77	0
Carnivora	Neofelis nebulosa	2.43	13.35	5.33
Carnivora	Otocyon megalotis	30.55	16.86	5.47
Carnivora	Panthera leo	25.73	-14.1	0.22
Carnivora	Panthera onca	84.29	-81.59	7.8
Carnivora	Panthera tigris	25.32	25.74	0.2
Carnivora	Panthera uncia	16.01	-10.82	1.66
Carnivora	Parahyaena brunnea	52.63	-52.63	1.99
Carnivora	Prionailurus bengalensis	3.17	3.34	6.62
Carnivora	Procyon lotor	44.86	-17.28	31.45
Carnivora	Pteronura brasiliensis	5.31	-1.38	4.5
Carnivora	Puma concolor	6.79	5.16	6.3
Carnivora	Taxidea taxus	21.22	-13.59	22.26
Carnivora	Urocyon cinereoargenteus	0	-0.01	38.65
Carnivora	Ursus americanus	21.49	-5.65	25.18
Carnivora	Viverra megaspila	58.8	-50.71	18.23
Carnivora	Vulpes bengalensis	23.4	-22.29	5.21
Carnivora	Vulpes chama	6.3	-3.07	3.58
Carnivora	Vulpes velox	66.01	-64.17	14.18
Cetartiodactyla	Addax nasomaculatus	97.31	-95.35	0.33
Cetartiodactyla	Alces americanus	18.27	-9.35	0.27
Cetartiodactyla	Antilocapra americana	36.36	23.32	14.56
Cetartiodactyla	Beatragus hunteri	75.32	-71.28	0.05
Cetartiodactyla	Bos gaurus	56.73	-40.33	3.21
Cetartiodactyla	Bos javanicus	88.25	-73.94	1.27
Cetartiodactyla	Catagonus wagneri	30.2	-28.4	0.29
Cetartiodactyla	Cephalophus adersi	17.76	-14.77	0.01
Cetartiodactyla	Cephalophus zebra	68.3	-63.99	2.35
Cetartiodactyla	Connochaetes taurinus	21.49	140.81	32.4
Cetartiodactyla	Eudorcas thomsonii	64.54	-63.88	0.24
Cetartiodactyla	Giraffa camelopardalis	69.7	-37	4.8
Cetartiodactyla	Hyemoschus aquaticus	8.51	10.74	26.62
Cetartiodactyla	Litocranius walleri	11.89	25.95	32.42
Cetartiodactyla	Nanger granti	78.82	-77.42	5.85
Cetartiodactyla	Nanger soemmerringii	7.87	-1.79	0.72
Cetartiodactyla	Odocoileus hemionus	6.22	-0.12	7.23
Cetartiodactyla	Oreamnos americanus	47.87	-44.41	3.9
Cetartiodactyla	Oryx beisa	5.04	0.3	22.69
Cetartiodactyla	Rucervus eldii	26.76	-23.24	0.95
Cetartiodactyla	Saiga tatarica	76.55	-71.73	0.37
Cetartiodactyla	Tayassu pecari	84.87	-84.66	29.48
Cetartiodactyla	Tragelaphus buxtoni	15.8	13.27	0
Cingulata	Dasypus novemcinctus	1.15	18.24	73.31
Cingulata	Euphractus sexcinctus	2.18	0.06	48.52
Dasyuromorphia	Dasyuroides byrnei	34.1	12.89	8.87
Dasyuromorphia	Dasyurus hallucatus	48.16	11.51	5.99
Dasyuromorphia	Parantechinus apicalis	2.88	4.32	2.74
Dasyuromorphia	Phascogale pirata	55.45	-54.03	2.78
Dasyuromorphia	Sarcophilus harrisii	2.12	2.82	0.02
Dasyuromorphia	Sminthopsis leucopus	13.46	-9.67	6.06
Didelphimorphia	Caluromys derbianus	6.83	-0.59	28.98
Didelphimorphia	Didelphis virginiana	10.65	0.36	19.62
Diprotodontia	Bettongia penicillata	65.63	-29.53	1.6
Diprotodontia	Burramys parvus	61.24	-35.72	3.75
Diprotodontia	Gymnobelideus leadbeateri	36.67	-18.33	15.1
Diprotodontia	Macropus giganteus	2.05	8.46	24.97
Diprotodontia	Petrogale persephone	38.81	-28.84	0
Diprotodontia	Pseudocheirus occidentalis	72.41	-72.06	0
Diprotodontia	Setonix brachyurus	36.39	-31.08	0.1
Eulipotyphla	Condylura cristata	4.66	4.15	18.96
Eulipotyphla	Parascalops breweri	1.66	15.2	9.72
Eulipotyphla	Scapanus orarius	37.38	-14.35	2.96
Eulipotyphla	Sorex bendirii	12.91	-4.35	0.98
Eulipotyphla	Sorex fumeus	14	22.21	23.98
Eulipotyphla	Sorex ornatus	6.48	-0.01	46.66
Lagomorpha	Ochotona collaris	30.05	-20.84	40.36
Lagomorpha	Ochotona princeps	3.35	0.82	20.24
Lagomorpha	Sylvilagus aquaticus	9.7	-0.68	8.22
Lagomorpha	Sylvilagus audubonii	7.3	1.85	29.19
Lagomorpha	Sylvilagus bachmani	7.94	12.38	15.12
Lagomorpha	Sylvilagus nuttallii	5.94	9.57	39.04
Lagomorpha	Sylvilagus palustris	95.76	-95.36	18.86
Lagomorpha	Sylvilagus transitionalis	10.05	20.17	0.01
Macroscelidea	Elephantulus rufescens	7.02	4.78	69.14
Microbiotheria	Dromiciops gliroides	1.99	33.87	60.72
Peramelemorphia	Isoodon auratus	84.54	-82.48	0.34
Peramelemorphia	Macrotis lagotis	36.83	-28.86	14.36
Perissodactyla	Ceratotherium simum	91.95	-48.51	1.29
Perissodactyla	Dicerorhinus sumatrensis	89.38	-86.25	0.13
Perissodactyla	Diceros bicornis	78.78	-22.05	2.15
Perissodactyla	Equus grevyi	78.79	-70.57	0.33
Perissodactyla	Equus zebra	57.04	50.22	3.63
Perissodactyla	Rhinoceros unicornis	77.54	-66.3	0.01
Primates	Allochrocebus lhoesti	27.51	13.25	35.64
Primates	Allochrocebus preussi	82.17	-70.27	9.82
Primates	Allochrocebus solatus	9.42	32.43	8.79
Primates	Cercopithecus hamlyni	28.56	-8.72	27.67
Primates	Gorilla beringei	48.16	-36.4	1.83
Primates	Gorilla gorilla	20.85	-5.75	18.46
Primates	Hylobates albibarbis	5.63	-2.28	10.14
Primates	Hylobates moloch	95.39	-95.31	0.16
Primates	Hylobates muelleri	2	-0.6	8.7
Primates	Hylobates pileatus	52.1	-47.36	12.17
Primates	Leontopithecus chrysomelas	10.38	23.2	33.14
Primates	Leontopithecus rosalia	79.6	-78.26	0
Primates	Pan paniscus	26.06	22.64	42.14
Primates	Pan troglodytes	86.01	-84.81	44.65
Primates	Pongo abelii	49.46	-38.23	9.63
Primates	Pongo pygmaeus	12.1	-7.29	12.63
Primates	Saguinus oedipus	73.35	-72.72	12.23
Primates	Saimiri oerstedii	1.87	0	0.41
Primates	Symphalangus syndactylus	5.85	-1.68	37.98
Proboscidea	Elephas maximus	78.94	-64.52	1.8
Proboscidea	Loxodonta africana	66.95	-51.52	3.2
Rodentia	Ammospermophilus nelsoni	48.46	-41.64	5.68
Rodentia	Baiomys musculus	5.97	-1.7	22.13
Rodentia	Castor canadensis	4.29	0.31	28.41
Rodentia	Cavia fulgida	32.67	-13.37	25.28
Rodentia	Chinchilla chinchilla	53.94	-28.14	32.02
Rodentia	Chinchilla lanigera	7.89	-6.39	0
Rodentia	Cynomys gunnisoni	11.81	6.98	26.3
Rodentia	Cynomys leucurus	7.39	28.07	36.34
Rodentia	Cynomys mexicanus	95.28	-68.99	1.38
Rodentia	Dipodomys gravipes	0	169.21	58.89
Rodentia	Dipodomys ingens	0.1	0	5.56
Rodentia	Dipodomys stephensi	32.6	7.25	21.86
Rodentia	Geomys personatus	27.81	-0.85	10.39
Rodentia	Geomys pinetis	7.34	-1.7	18.09
Rodentia	Heteromys pictus	2.84	17.07	58.57
Rodentia	Heteromys salvini	16.81	-1.47	26.86
Rodentia	Hydrochoerus hydrochaeris	0.67	10.05	34.85
Rodentia	Hydrochoerus isthmius	40.79	-27.28	7.3
Rodentia	Hystrix cristata	55.32	-54.14	5
Rodentia	Ictidomys mexicanus	13.93	-4.42	25.51
Rodentia	Ictidomys tridecemlineatus	6.2	-3.76	27.21
Rodentia	Kerodon rupestris	40.01	-38.94	31.93
Rodentia	Marmota flaviventris	15.65	8.41	35.07
Rodentia	Microcavia australis	29.83	-10.07	34.46
Rodentia	Microdipodops megacephalus	16.34	13.42	18.96
Rodentia	Microdipodops pallidus	47.03	-21.04	30.19
Rodentia	Microtus chrotorrhinus	10.65	-0.88	23.21
Rodentia	Microtus pinetorum	1.82	3.7	35.65
Rodentia	Myodes gapperi	23.81	-7.74	32.78
Rodentia	Napaeozapus insignis	67.09	-58.08	18.09
Rodentia	Neofiber alleni	6.09	14.84	31.45
Rodentia	Neotoma phenax	97.41	-96.89	18.3
Rodentia	Notomys aquilo	41.81	-23.8	0
Rodentia	Notomys cervinus	46.77	-40.2	24.01
Rodentia	Notomys fuscus	16.18	14.48	12.64
Rodentia	Ochrotomys nuttalli	17.88	-2.73	36.22
Rodentia	Octodon degus	18.26	-13.41	22.8
Rodentia	Ondatra zibethicus	2.62	2.99	41.5
Rodentia	Onychomys leucogaster	39.64	-21.8	53.04
Rodentia	Oryzomys palustris	10.27	-4.37	20.62
Rodentia	Peromyscus attwateri	9.73	16.4	62.13
Rodentia	Peromyscus californicus	5.96	1.54	42.55
Rodentia	Peromyscus gossypinus	1.34	2.35	30.57
Rodentia	Peromyscus leucopus	18.57	-12.59	37.48
Rodentia	Peromyscus pectoralis	0.44	1.77	28.19
Rodentia	Peromyscus yucatanicus	0	0	59.69
Rodentia	Podomys floridanus	60.01	-40.01	34.98
Rodentia	Pseudomys australis	87.35	-83.37	7.95
Rodentia	Pseudomys fumeus	75.57	-69.15	2.04
Rodentia	Pseudomys novaehollandiae	38.86	-35.74	30.95
Rodentia	Reithrodontomys fulvescens	5.57	0.77	46.79
Rodentia	Reithrodontomys gracilis	30.04	-0.97	23.82
Rodentia	Reithrodontomys hirsutus	5.4	-0.95	11.18
Rodentia	Reithrodontomys megalotis	94.85	-91.38	36.98
Rodentia	Reithrodontomys raviventris	99.89	-99.8	0.58
Rodentia	Sciurus aberti	8.25	14.04	21
Rodentia	Sciurus granatensis	57.12	-54.06	52.98
Rodentia	Sigmodon alleni	13.02	-2.03	8.44
Rodentia	Sigmodon leucotis	16.43	4.39	23.5
Rodentia	Sigmodon ochrognathus	55.52	-44.23	39.24
Rodentia	Synaptomys cooperi	3.41	11.07	22.14
Rodentia	Urocitellus beldingi	39.68	-19.77	40.38
Rodentia	Urocitellus elegans	97.51	-97.51	29.88
Rodentia	Urocitellus townsendii	14.38	-1.86	0
Rodentia	Xerospermophilus mohavensis	7.03	105.48	45.21
Rodentia	Xerospermophilus spilosoma	7.33	3.91	38.38
